# Supplementary material for: spatiAlign: an unsupervised contrastive learning model for data integration of spatially resolved transcriptomics
Source: Gigascience. 2024 Jul 19;13:giae042. doi: 10.1093/gigascience/giae042 (PMC11258913; doi:10.1093/gigascience/giae042)
Supplement: giae042_Supplemental_Figures_and_Tables [file giae042_supplemental_figures_and_tables.zip]

Archive with 2 entries (2 files):
- Supplementary Figures.pdf
- supplyment_table.docx
